# Supplementary material for: Assessment of Gram- and Viability-Staining Methods for Quantifying Bacterial Community Dynamics Using Flow Cytometry
Source: Front Microbiol. 2020 Jun 26;11:1469. doi: 10.3389/fmicb.2020.01469 (PMC7333439; doi:10.3389/fmicb.2020.01469)
Supplement: Supplementary file 1 [file Data_Sheet_1.xlsx]

## Sheet: Table S1
Supplementary Table S1: Quantitative microbiome profiling at the genus level																		t
Genera	16S copy number based on data available in the Ribosomal RNA Database (https://rrndb.umms.med.umich.edu/)	Gram status in the littérature		F1																F2															F3
				pH 6.2								pH 6.5								pH 6.2							pH 6.5								pH 6.2								pH 6.5
				24h				48h				24h				48h				24h				48h			24h				48h				24h				48h				24h				48h
				R1	R2	R3		R1	R2	R3		R1	R2	R3		R1	R2	R3		R1	R2	R3		R1	R3		R1	R2	R3		R1	R2	R3		R1	R2	R3		R1	R2	R3		R1	R2	R3		R1	R2
Acidaminococcus	4.5	-		0	0	0		0	0	0		0	0	0		0	0	0		3.81566e+07	4.51128e+07	6.24594e+07		1.07551e+08	1.28364e+08		4.51151e+07	2.4284e+07	2.42936e+07		5.90012e+07	1.04088e+08	5.90006e+07		0	0	0		0	0	0		0	0	0		0	0
Alistipes	2.12	-		4.16384e+07	4.16337e+07	2.08147e+07		1.21439e+08	1.52643e+08	6.59287e+07		1.38788e+07	3.46899e+06	2.0813e+07		1.38813e+07	2.77537e+07	2.77597e+07		0	0	0		3.46939e+06	0		0	0	0		0	0	3.47062e+06		0	6.93916e+06	1.04067e+07		3.46974e+06	1.04093e+07	1.0407e+07		0	6.93754e+06	0		6.93997e+06	0
Allisonella	5.2	-		3.19228e+08	3.33069e+08	3.1569e+08		1.21439e+08	2.81002e+08	2.53305e+08		7.9803e+07	3.46899e+06	0		3.12329e+07	3.46921e+06	3.46996e+06		0	0	0		0	0		0	0	0		0	0	0		0	0	0		0	0	0		0	0	0		0	0
Alloprevotella	3	-		0	0	0		0	0	0		0	0	0		0	0	0		1.1447e+08	1.73511e+08	1.70028e+08		6.59184e+07	6.59169e+07		4.51151e+07	2.77531e+07	4.85872e+07		1.73533e+07	6.93917e+06	6.94125e+06		0	0	0		0	0	0		0	0	0		0	0
Bacteroides	4.96	-		1.36366e+09	1.19697e+09	1.40152e+09		1.43298e+09	2.01211e+09	1.31857e+09		3.05333e+08	1.07886e+09	1.29041e+09		3.19269e+08	1.20382e+09	1.65517e+09		5.23786e+08	5.10122e+08	6.03774e+08		9.74898e+08	9.47121e+08		7.21842e+08	1.1691e+09	3.71345e+08		4.02597e+08	8.74336e+08	3.95651e+08		8.77885e+08	7.39021e+08	8.53349e+08		6.97418e+08	6.9742e+08	9.33159e+08		4.78852e+08	1.24876e+08	1.42282e+08		3.57408e+08	9.36568e+07
Barnesiella	5	-		0	0	0		0	0	0		0	0	0		0	0	0		6.93756e+06	3.47022e+06	3.46997e+06		3.81633e+07	4.5101e+07		0	3.46914e+06	6.94103e+06		3.47066e+06	1.04088e+07	2.08237e+07		3.4699e+06	3.46958e+06	0		3.46974e+06	1.04093e+07	0		0	3.46877e+06	0		0	3.46877e+06
Bilophila	3.3	-		3.46987e+06	3.46947e+06	3.46912e+06		6.93935e+06	0	0		3.4697e+06	3.46899e+06	0		0	3.46921e+06	0		3.46878e+06	3.47022e+06	0		3.46939e+06	1.04079e+07		3.47039e+06	0	3.47052e+06		0	6.93917e+06	0		3.4699e+06	0	0		0	0	0		3.46995e+06	0	0		0	0
Butyricimonas	5	-		0	0	0		0	0	0		0	0	0		0	0	0		0	0	0		6.93878e+06	0		0	0	0		0	3.46959e+06	0		0	0	0		0	3.46975e+06	3.46899e+06		3.46995e+06	0	0		0	0
Butyrivibrio	5	-		0	0	0		0	0	0		3.4697e+06	0	0		0	0	0		0	0	0		0	0		0	0	0		0	0	0		0	0	0		0	0	0		0	0	0		0	0
Christensenellaceae R-7 group	2.5	-		0	0	0		0	0	0		0	0	0		0	0	0		0	0	0		0	0		0	0	0		0	0	0		3.4699e+06	0	0		0	0	0		0	0	0		0	0
Desulfovibrio	3.7	-		8.67468e+07	1.35309e+08	6.93824e+07		7.63329e+07	1.63051e+08	1.59617e+08		0	0	0		0	0	0		0	0	0		0	0		0	0	0		0	0	0		0	0	0		0	0	0		0	0	0		0	0
Dialister	5	-		0	0	0		0	0	0		0	0	0		0	0	0		2.2894e+08	2.67207e+08	2.42898e+08		6.93878e+08	6.17537e+08		197812500	2.11618e+08	3.08876e+08		4.33833e+08	5.16968e+08	4.19945e+08		0	0	0		0	0	0		0	0	0		0	0
Enterobacter	7.88	-		0	0	0		0	3.46916e+06	3.46993e+06		0	0	0		0	0	0		0	0	0		0	0		0	0	0		0	0	0		0	0	0		0	0	0		0	0	0		0	0
Escherichia-Shigella	7	-		1.98824e+09	1.95331e+09	2.08494e+09		1.85628e+09	3.02511e+09	2.02991e+09		2.69942e+09	2.82376e+09	3.59024e+09		3.88329e+09	4.84302e+09	6.25635e+09		1.43261e+09	1.70041e+09	1.8252e+09		2.26551e+09	2.2273e+09		2.92901e+09	2.42493e+09	2.70353e+09		2.70365e+09	3.251e+09	2.43638e+09		3.46296e+09	3.0116e+09	3.27117e+09		3.25115e+09	3.23381e+09	4.1732e+09		6.97806e+09	4.56837e+09	5.89256e+09		6.66584e+09	4.08274e+09
Faecalibacterium	6	-		5.20481e+07	9.71452e+07	2.7753e+07		4.85755e+07	4.163e+07	5.89889e+07		0	0	0		0	0	0		4.16254e+07	1.73511e+07	4.16396e+07		1.38776e+07	4.5101e+07		0	0	0		3.47066e+06	0	3.47062e+06		3.4699e+06	3.46958e+06	0		0	0	3.46899e+06		3.46995e+06	0	0		0	0
Fusobacterium	6.02	-		0	3.46947e+06	0		0	3.46916e+06	0		0	0	3.46883e+06		0	0	0		0	0	0		0	0		0	0	0		0	0	0		0	0	0		0	0	0		0	0	0		0	0
Hafnia-Obesumbacterium	8.1	-		3.46987e+06	0	0		0	0	0		0	0	0		0	0	0		0	0	0		0	0		0	0	0		0	0	0		0	0	0		0	0	3.46899e+06		0	0	0		0	0
Mitsuokella	4.7	-		0	0	0		0	0	0		0	0	0		0	0	0		1.27998e+09	1.48525e+09	1.66558e+09		2.15102e+09	1.92547e+09		2.04753e+08	2.60186e+08	1.28409e+08		2.42946e+08	3.92063e+08	1.83943e+08		0	0	0		3.46974e+06	0	0		0	0	0		0	0
Negativicoccus	4	-		0	0	0		0	0	0		0	0	0		0	0	0		0	0	0		0	0		0	0	0		3.47066e+06	0	0		0	0	0		1.24911e+08	1.52669e+08	1.97733e+08		0	0	0		9.75066e+08	6.34785e+08
Odoribacter	4	-		0	6.93894e+06	0		3.46968e+06	0	3.46993e+06		0	0	0		0	0	0		3.46878e+06	3.47022e+06	6.93994e+06		6.93878e+06	1.38772e+07		0	0	0		0	0	3.47062e+06		0	0	0		0	0	3.46899e+06		0	0	0		0	0
Parabacteroides	7	-		3.92095e+08	3.2613e+08	3.98949e+08		3.53907e+08	5.75881e+08	4.44151e+08		8.22318e+08	7.49302e+08	8.42927e+08		7.39178e+08	6.14051e+08	3.01887e+08		1.59564e+08	1.76981e+08	1.76968e+08		3.01837e+08	2.56729e+08		5.48322e+08	4.12828e+08	3.53993e+08		4.75481e+08	4.85742e+08	3.64416e+08		9.02174e+07	6.24525e+07	9.01914e+07		7.28646e+07	8.3274e+07	1.00601e+08		1.28388e+08	1.04063e+07	1.38812e+07		7.28697e+07	0
Paraprevotella	7	-		0	0	0		0	0	0		0	0	0		0	0	0		0	0	0		0	0		0	0	0		0	0	0		0	0	3.4689e+06		0	0	0		0	0	0		0	0
Parasutterella	7	-		3.46987e+06	0	6.93824e+06		0	3.46916e+06	3.46993e+06		0	0	0		0	0	0		6.93756e+06	1.04106e+07	1.73498e+07		1.04082e+07	2.42852e+07		2.42928e+07	1.38766e+07	1.73526e+07		1.0412e+07	1.04088e+07	6.94125e+06		0	0	0		0	0	0		0	0	0		0	0
Phascolarctobacterium	5	-		3.46987e+06	1.38779e+07	3.46912e+06		3.46968e+06	3.46916e+06	6.93987e+06		1.04091e+07	1.0407e+07	2.0813e+07		3.47032e+06	1.04076e+07	2.77597e+07		0	0	0		0	0		0	0	0		0	0	0		0	0	0		0	0	0		0	0	0		0	0
Prevotella 7	4.1	-		3.46987e+06	0	0		0	0	0		0	0	0		0	0	0		7.07631e+08	6.4546e+08	7.52983e+08		1.17959e+08	2.28974e+08		3.36628e+08	2.98346e+08	4.7199e+08		1.07591e+08	1.14496e+08	3.47062e+08		0	0	0		0	0	3.46899e+06		0	0	0		0	0
Prevotella 9	4.1	-		3.81686e+07	6.93894e+07	4.85677e+07		2.08181e+07	7.97907e+07	5.2049e+07		0	0	0		0	0	0		0	0	0		0	0		0	0	0		0	0	0		0	0	0		0	0	0		0	0	0		0	0
Prevotellaceae NK3B31 group	4.1	-		3.46987e+06	3.46947e+06	0		0	3.46916e+06	0		0	0	0		0	0	0		0	3.47022e+06	6.93994e+06		0	3.46931e+06		0	0	0		0	0	3.47062e+06		0	0	0		0	0	0		0	0	0		0	0
Raoultella	8	-		0	0	0		0	0	0		0	0	0		0	0	0		3.46878e+06	0	0		0	0		0	3.46914e+06	6.94103e+06		5.55306e+07	2.08175e+07	3.47062e+07		0	0	0		0	0	0		0	0	0		0	0
Rikenellaceae RC9 gut group	2.1	-		1.04096e+07	2.42863e+07	1.73456e+07		7.98025e+07	1.04075e+08	5.2049e+07		0	0	0		0	0	0		0	0	0		0	0		0	0	0		0	0	0		0	0	0		0	0	0		0	0	0		0	0
Subdoligranulum	4.1	-		0	3.46947e+06	0		3.46968e+06	1.38767e+07	6.93987e+06		0	0	0		3.47032e+06	0	0		2.77502e+07	4.16426e+07	3.12297e+07		7.28571e+07	4.5101e+07		0	0	0		0	0	3.47062e+06		3.4699e+06	0	3.4689e+06		3.46974e+06	0	3.46899e+06		3.46995e+06	0	6.94059e+06		3.46999e+06	6.93754e+06
Sutterella	7	-		1.52674e+08	1.70004e+08	1.69987e+08		1.24908e+08	2.63656e+08	1.49207e+08		4.85758e+07	1.3876e+07	3.46883e+07		9.71689e+07	2.77537e+07	2.42898e+07		4.44004e+08	4.12956e+08	5.41315e+08		6.10612e+08	6.24476e+08		2.04753e+08	2.74062e+08	3.88698e+08		1.5618e+08	2.18584e+08	3.57474e+08		1.70025e+08	1.7001e+08	1.69976e+08		1.3879e+08	1.66548e+08	2.25484e+08		3.46995e+06	0	0		0	0
[Eubacterium] eligens group	5	+		3.46987e+06	3.46947e+06	3.46912e+06		3.46968e+06	6.93833e+06	0		0	0	0		0	0	0		0	0	0		0	0		0	0	0		0	0	0		0	0	0		0	0	0		0	0	0		0	0
[Eubacterium] hallii group	8	+		1.11036e+08	1.17962e+08	4.50986e+07		1.0756e+08	1.38767e+08	4.85791e+07		6.93939e+06	1.7345e+07	0		1.0411e+07	6.93843e+06	3.46996e+06		2.42815e+07	3.47022e+07	1.04099e+07		2.77551e+07	1.73465e+07		1.38816e+07	6.93829e+06	3.47052e+06		1.73533e+07	2.77567e+07	3.47062e+06		0	0	0		0	0	0		0	0	0		0	0
[Eubacterium] rectale group	5	+		6.93974e+06	0	1.38765e+07		0	0	3.46993e+06		0	3.46899e+06	3.46883e+06		0	0	0		2.2894e+08	2.25564e+08	2.29018e+08		2.77551e+08	2.28974e+08		3.47039e+06	3.46914e+06	6.94103e+06		0	0	6.94125e+06		3.4699e+06	0	0		0	0	0		0	0	0		0	0
[Eubacterium] ventriosum group	4.6	+		0	0	0		0	0	0		0	0	0		0	0	0		0	0	3.46997e+06		0	0		0	0	0		0	0	0		0	0	0		0	0	3.46899e+06		0	0	0		0	0
[Ruminococcus] gauvreauii group	4.3	+		6.07227e+08	6.03688e+08	1.45703e+08		7.21693e+08	1.09626e+09	2.74125e+08		0	0	3.46883e+06		0	0	0		0	3.47022e+06	0		3.12245e+07	3.46931e+06		0	0	0		0	0	0		0	0	0		0	0	0		0	0	0		0	0
[Ruminococcus] gnavus group	5	+		0	0	0		0	0	0		0	0	0		0	0	0		0	0	0		0	0		0	0	3.47052e+06		0	0	0		0	0	0		0	0	0		0	0	0		0	0
[Ruminococcus] torques group	4.3	+		0	0	0		0	0	0		1.38788e+07	0	0		1.73516e+07	0	0		0	0	0		0	0		3.47039e+06	6.93829e+06	0		3.47066e+06	0	3.47062e+06		0	0	0		0	3.46975e+06	0		3.46995e+06	3.46877e+06	0		0	0
Anaerococcus	3.5	+		0	0	0		0	0	0		0	0	0		0	0	0		0	0	0		0	0		0	0	6.94103e+06		0	0	2.7765e+07		3.4699e+06	0	0		6.93949e+06	6.9395e+06	3.46899e+06		0	1.38751e+07	1.04109e+07		1.49209e+08	6.24378e+07
Anaerostipes	6.5	+		0	6.93894e+06	0		6.93935e+06	1.38767e+07	1.38797e+07		0	0	0		0	0	0		1.04063e+07	0	3.46997e+06		3.46939e+06	1.04079e+07		0	0	0		3.47066e+06	0	3.47062e+06		3.4699e+06	0	3.4689e+06		0	0	0		6.93989e+06	0	3.4703e+06		3.46999e+06	0
Bifidobacterium	3.51	+		9.88913e+08	1.07554e+09	9.29724e+08		1.2248e+09	1.91498e+09	1.07221e+09		1.38788e+08	1.21415e+08	1.42222e+08		1.70046e+08	1.90807e+08	1.35329e+08		0	0	3.46997e+06		0	0		0	0	0		0	0	0		0	3.46958e+06	3.4689e+06		1.04092e+07	3.46975e+06	3.46899e+06		1.04098e+07	0	0		0	0
Blautia	5.5	+		3.46987e+06	2.42863e+07	2.08147e+07		6.93935e+06	2.77533e+07	3.12294e+07		0	3.46899e+06	0		0	0	0		2.77502e+07	3.12319e+07	3.46997e+07		6.2449e+07	4.16317e+07		3.47039e+06	0	3.47052e+06		0	0	0		0	0	0		0	0	0		0	0	0		0	0
Butyricicoccus	9	+		2.08192e+07	1.04084e+07	1.04074e+07		2.42877e+07	2.42841e+07	1.38797e+07		0	0	0		3.47032e+06	0	0		1.38751e+07	3.12319e+07	1.04099e+07		4.85714e+07	2.08159e+07		0	0	0		0	0	0		2.42893e+07	1.04087e+07	1.04067e+07		6.59251e+07	7.63345e+07	1.17946e+08		0	0	0		0	0
Catenibacterium	7.4	+		3.46987e+06	1.04084e+07	1.04074e+07		0	3.46916e+07	3.46993e+06		0	3.46899e+06	0		0	3.46921e+06	0		0	0	0		0	0		0	0	0		0	0	0		0	0	0		0	0	0		0	0	0		0	0
Clostridium sensu stricto 1	9.1	+		1.00626e+09	7.49406e+08	7.42392e+08		1.80423e+08	4.5793e+08	3.78223e+08		2.84515e+08	3.88527e+08	2.91382e+08		1.59635e+08	3.81614e+08	2.77597e+08		4.02379e+08	5.10122e+08	5.79485e+08		6.38367e+08	9.08959e+08		8.15543e+08	5.03026e+08	5.48342e+08		6.8372e+08	9.12501e+08	6.62889e+08		1.50941e+09	1.37048e+09	5.44617e+08		2.02633e+09	1.66895e+09	7.28488e+08		4.16393e+08	5.02971e+08	5.03193e+08		3.81698e+08	3.29533e+08
Collinsella	5	+		3.12288e+07	6.24505e+07	6.24442e+07		6.24542e+07	1.59581e+08	5.2049e+07		1.38788e+07	1.0407e+07	1.38753e+07		1.73516e+07	3.46921e+06	6.93993e+06		2.77502e+07	2.08213e+07	1.04099e+07		2.77551e+07	1.73465e+07		1.04112e+07	1.04074e+07	6.94103e+06		0	1.04088e+07	1.73531e+07		0	0	0		0	0	0		0	0	0		0	0
Coprococcus 1	5.6	+		1.04096e+07	1.04084e+07	6.93824e+06		2.08181e+07	2.0815e+07	2.42895e+07		0	0	3.46883e+06		0	0	0		2.08127e+07	1.38809e+07	1.73498e+07		7.63265e+07	5.20396e+07		0	0	0		0	0	0		0	0	0		0	0	0		0	0	3.4703e+06		0	0
Coprococcus 2	5.6	+		0	3.46947e+06	0		0	0	0		0	0	0		0	0	0		0	0	0		0	0		0	0	0		0	0	0		0	0	0		0	3.46975e+06	0		0	3.46877e+06	0		0	0
Coprococcus 3	5.6	+		1.04096e+07	1.38779e+07	1.04074e+07		1.73484e+07	3.81608e+07	2.08196e+07		0	0	0		0	0	0		3.81566e+07	6.94043e+07	9.02192e+07		0	3.46931e+06		1.7352e+07	6.93829e+06	3.47052e+06		0	0	0		0	0	0		0	0	0		0	3.46877e+06	0		0	0
Corynebacterium 1	4.4	+		0	0	0		0	0	0		0	0	0		0	0	0		0	0	0		0	0		0	0	0		6.59426e+07	0	7.98243e+07		0	0	0		0	0	0		0	0	0		1.59619e+08	0
Dorea	5.6	+		1.28385e+08	1.35309e+08	1.69987e+08		1.14499e+08	3.12225e+08	2.32486e+08		2.08182e+07	0	0		1.0411e+07	0	0		1.73439e+07	3.12319e+07	2.42898e+07		2.77551e+07	3.12238e+07		0	0	0		0	0	0		3.4699e+06	0	0		3.46974e+06	0	0		0	0	0		0	0
Enterococcus	5.44	+		3.12288e+07	4.16337e+07	5.8975e+07		5.20451e+07	6.59141e+07	4.85791e+07		9.71515e+07	1.24884e+08	1.28347e+08		7.6347e+07	1.73461e+08	2.01258e+08		8.67195e+07	8.67554e+07	1.04099e+08		6.93878e+07	4.5101e+07		9.02303e+07	5.55063e+07	5.20577e+07		6.24719e+07	7.63309e+07	6.24712e+07		2.29013e+08	1.73479e+08	2.91388e+08		1.49199e+08	1.56139e+08	3.22616e+08		2.25546e+08	1.9772e+08	1.94337e+08		2.32489e+08	1.21407e+08
Eubacterium	5	+		6.93974e+06	0	0		0	3.46916e+06	0		0	0	0		3.47032e+06	0	0		0	0	0		0	0		0	0	0		0	0	0		1.04097e+07	3.46958e+06	3.4689e+06		6.93949e+06	3.46975e+06	1.0407e+07		3.46995e+06	0	0		6.93997e+06	0
Finegoldia	4	+		0	0	0		0	0	0		3.4697e+06	3.46899e+06	0		5.89954e+07	1.42238e+08	2.74127e+08		0	0	0		0	3.46931e+06		0	0	0		3.47066e+06	3.46959e+06	1.38825e+07		0	0	0		0	6.9395e+06	6.93798e+06		0	1.38751e+07	6.94059e+06		2.42899e+07	9.36568e+07
Flavonifractor	2	+		0	0	0		0	6.93833e+06	0		0	0	0		0	0	0		0	0	0		1.56122e+08	1.45711e+08		0	0	0		0	0	0		0	0	0		2.42882e+07	3.81673e+07	6.93798e+07		0	0	0		0	0
Fusicatenibacter	5.6	+		1.38795e+07	2.77558e+07	3.12221e+07		6.93935e+06	2.42841e+07	1.04098e+07		0	0	0		0	0	0		5.89693e+07	9.02256e+07	7.63393e+07		1.1449e+08	4.85703e+07		0	0	0		0	0	0		0	0	0		3.46974e+06	0	0		0	0	0		0	0
Holdemanella	7.4	+		0	0	0		0	3.46916e+06	0		0	0	0		0	0	3.46996e+06		0	0	0		0	0		0	0	0		0	0	0		0	0	0		0	0	0		0	0	0		0	0
Hungatella	4	+		0	0	0		0	0	0		0	0	0		0	0	0		0	0	0		6.93878e+06	3.46931e+06		0	0	3.47052e+06		0	0	0		7.28679e+07	3.81654e+07	5.89713e+07		6.24554e+07	5.89858e+07	6.59109e+07		6.93989e+06	0	0		0	0
Intestinibacter	11.7	+		3.46987e+06	0	0		3.46968e+06	0	0		0	0	0		0	0	0		3.46878e+06	6.94043e+06	3.46997e+06		0	0		3.47039e+06	0	0		0	0	3.47062e+06		0	0	3.4689e+06		0	0	0		3.46995e+06	3.46877e+06	0		3.46999e+06	0
Intestinimonas	2	+		0	0	0		0	0	0		0	0	0		0	0	0		0	0	0		0	0		0	0	0		0	0	0		0	0	6.9378e+06		3.12277e+07	2.08185e+07	5.55039e+07		0	3.46877e+06	0		0	0
Lachnoclostridium	5.14	+		0	0	0		0	0	0		0	0	0		0	0	0		0	0	0		0	0		0	0	3.47052e+06		0	0	0		7.59908e+08	8.08413e+08	7.38876e+08		7.42525e+08	7.91103e+08	9.26221e+08		1.38798e+07	0	0		5.89898e+07	0
Lachnospira	5.6	+		0	0	3.46912e+06		0	0	3.46993e+06		0	3.46899e+06	0		0	0	0		0	0	0		0	0		0	0	0		0	0	0		0	0	0		0	0	0		0	0	0		0	0
Lachnospiraceae NK4A136 group	5.6	+		0	0	0		0	0	0		3.4697e+06	0	0		0	0	0		0	0	0		0	0		0	0	0		0	0	0		0	0	0		0	0	0		0	0	0		0	0
Lachnospiraceae UCG-004	5.6	+		2.15132e+08	2.42863e+08	2.22024e+08		7.63329e+07	2.84471e+08	2.29016e+08		0	0	0		0	0	0		6.93756e+07	4.16426e+07	6.24594e+07		0	3.46931e+06		0	0	0		0	0	0		0	0	0		3.46974e+06	0	0		0	0	0		0	0
Lachnospiraceae UCG-008	5.6	+		6.45396e+08	7.35528e+08	7.35453e+08		3.53907e+08	7.73623e+08	4.82321e+08		0	0	0		0	0	0		1.07532e+08	1.6657e+08	7.98093e+07		7.63265e+07	6.59169e+07		0	0	0		0	0	3.47062e+06		3.2964e+08	4.30228e+08	6.07057e+08		4.54536e+08	4.33719e+08	7.52771e+08		3.46995e+06	0	0		0	0
Lachnospiraceae UCG-010	5.6	+		6.93974e+06	6.93894e+06	0		1.0409e+07	6.59141e+07	3.81693e+07		0	0	0		0	0	0		0	0	0		0	0		0	0	0		0	0	0		0	0	0		0	0	0		0	0	0		0	0
Paeniclostridium	17	+		3.46987e+08	0	0		3.46968e+06	0	0		0	0	0		0	0	1.73498e+07		4.37066e+08	4.51128e+08	6.35004e+08		2.08163e+07	1.38772e+07		9.37007e+07	6.24446e+07	1.07586e+08		2.0824e+07	2.42871e+07	6.94125e+06		2.01254e+08	1.97766e+08	4.50957e+07		3.46974e+06	0	2.42829e+07		2.53306e+08	1.45688e+08	1.31871e+08		1.38799e+08	5.55003e+07
Paraclostridium	11.7	+		0	0	0		0	0	0		0	0	0		0	0	0		0	0	0		0	0		0	0	0		0	0	0		5.17015e+08	2.56749e+08	5.13397e+08		5.20461e+07	1.52669e+08	1.66512e+08		3.26175e+08	6.93754e+07	6.24653e+07		8.67496e+07	5.20315e+07
Peptoniphilus	3.33	+		0	0	0		0	3.46916e+06	0		0	0	0		2.32511e+08	4.26713e+08	4.85795e+08		0	0	0		0	0		3.47039e+06	0	3.47052e+06		2.0824e+07	2.77567e+07	9.37068e+07		3.4699e+06	0	0		3.46974e+06	1.04093e+07	1.3876e+07		3.46995e+06	3.46877e+07	3.12327e+07		1.45739e+08	1.76907e+08
Peptostreptococcus	11.7	+		0	0	0		2.08181e+07	1.69989e+08	5.89889e+07		6.93939e+06	0	0		2.11689e+08	1.00607e+08	1.00629e+08		0	0	0		0	6.93862e+06		0	0	0		0	0	1.38825e+07		0	0	0		0	0	0		0	0	0		0	0
Roseburia	5	+		0	0	0		3.46968e+06	0	0		0	0	0		0	0	0		0	3.47022e+06	0		6.93878e+06	0		0	0	0		0	0	0		0	0	0		0	0	0		0	0	0		0	0
Ruminiclostridium 5	8	+		0	0	0		0	0	0		0	0	0		0	0	0		0	0	0		0	0		0	0	0		0	0	0		0	0	3.4689e+06		0	0	0		0	0	0		0	0
Ruminiclostridium 6	8	+		0	3.46947e+06	0		0	0	0		0	0	0		0	0	0		0	0	0		0	0		0	0	0		0	0	0		0	0	0		0	0	0		0	0	0		0	0
Ruminococcaceae UCG-002	4.1	+		0	0	0		0	0	0		0	0	3.46883e+06		3.47032e+06	0	6.93993e+06		0	0	0		0	0		0	0	0		0	0	0		0	0	0		0	0	0		0	0	0		0	0
Ruminococcaceae UCG-003	4.1	+		3.46987e+06	2.08168e+07	1.38765e+07		3.81664e+07	1.45705e+08	9.02183e+07		0	0	0		0	0	0		0	0	0		0	0		0	0	0		0	0	0		0	0	0		0	0	0		0	0	0		0	0
Ruminococcaceae UCG-004	4.1	+		0	0	0		0	0	0		0	0	0		0	0	3.46996e+06		0	0	0		0	0		0	0	0		0	0	0		0	0	0		3.46974e+06	3.46975e+06	1.0407e+07		0	0	0		0	0
Ruminococcaceae UCG-005	4.1	+		0	0	0		0	0	3.46993e+06		0	0	0		0	0	0		0	0	0		0	0		0	0	0		0	0	0		0	0	0		0	0	0		0	0	0		0	0
Ruminococcaceae UCG-013	4.1	+		0	0	0		0	0	0		0	0	0		0	0	3.46996e+06		0	0	0		0	0		0	0	0		0	0	0		0	0	0		0	0	0		0	0	0		0	0
Ruminococcaceae UCG-014	4.1	+		0	0	3.46912e+06		0	0	0		3.4697e+06	3.46899e+06	6.93767e+06		3.47032e+06	0	3.46996e+06		0	0	0		0	0		0	0	0		0	0	0		0	0	0		0	0	0		0	0	0		0	0
Ruminococcus 1	4.3	+		2.42891e+07	2.42863e+07	2.08147e+07		1.38787e+07	6.93833e+06	1.73497e+07		0	0	0		0	3.46921e+06	0		2.08127e+07	1.73511e+07	2.77597e+07		2.77551e+07	3.12238e+07		0	0	0		0	0	0		0	0	0		0	0	0		0	0	0		0	0
Ruminococcus 2	4.3	+		0	0	3.46912e+06		0	0	0		0	0	0		0	0	0		0	0	0		0	0		0	0	0		0	0	0		1.04097e+07	1.04087e+07	1.38756e+07		1.73487e+07	3.46975e+06	6.93798e+06		1.04098e+07	1.04063e+07	6.94059e+06		6.93997e+06	3.46877e+06
Senegalimassilia	4	+		0	3.46947e+06	0		6.93935e+06	1.04075e+07	0		0	0	0		6.94064e+06	0	0		0	0	0		0	0		0	0	0		0	0	0		0	0	0		0	0	0		0	0	0		0	0
Slackia	2	+		1.14506e+08	9.36757e+07	8.6728e+07		4.51058e+07	5.89758e+07	3.12294e+07		0	0	0		3.47032e+06	3.46921e+06	0		3.81566e+08	3.53962e+08	3.95576e+08		3.46939e+07	1.73465e+07		1.04112e+07	1.04074e+07	6.24693e+07		3.47066e+06	3.12263e+07	7.63537e+07		0	0	0		0	0	0		0	0	0		0	3.46877e+06
16S copy number	copy number used to normalize 16S sequencing data according to the method described by Vandeputte et al.
Gram	Gram assignement used to perform the correlation with cytometry results
R: replicate

## Sheet: Table S2
Supplementary Table S2: Relative abundances obtained by 16S rDNA sequencing represented at the phylum and family levels of fecal samples F1, F2 and F3 after 24 h and 48 h of fermentation.
Phyla		F1						F2						F3
		T0	6.2 - 24h	6.2 - 48h	6.5 - 24h	6.5 - 48h		T0	6.2 - 24h	6.2 - 48h	6.5 - 24h	6.5 - 48h		T0	6.2 - 24h	6.2 - 48h	6.5 - 24h	6.5 - 48h
Firmicutes		57.8	37.6 ± 5.8	30.8 ± 3.5	10.0 ± 1.3	14.5 ± 0.8		38.7	44.5 ± 1.4	41.0 ± 0.5	20.8 ± 1.5	24.8 ± 1.7		44.7	38.5 ± 5.1	38.7 ± 5.0	18.4 ± 3.1	22.3 ± 4.0
	Clostridiaceae 1	0.4	11.9 ± 1.4	4.8 ± 1.0	6.5 ± 1.3	4.9 ± 1.5		0	7.5 ± 0.6	10.2 ± 2.3	10.6 ± 1.7	13.2 ± 0.9		0	15.1 ± 6.7	17.2 ± 8.8	8.8 ± 3.1	6.5 ± 2.0
	Lachnospiraceae	31.9	17.7 ± 2.5	19.8 ± 1.7	0.3 ± 0.2	0.2 ± 0.2		13.4	7.9 ± 1.1	6.4 ± 1.2	0.4 ± 0.1	0.4 ± 0.2		4.5	11.2 ± 1.8	12.6 ± 1.9	0.2 ± 0.2	0.45 ± 0.7
	Ruminococcaceae	24.3	1.6 ± 0.3	2.1 ± 0.2	0.1 ± 0.0	0.1 ± 0.0		18.4	0.9 ± 0.1	1.4 ± 0.0	0.0 ± 0.0	0.0 ± 0.0		27.9	0.4 ± 0.1	1.3 ± 0.3	0.2 ± 0.1	0.1 ± 0.1
	Veillonellaceae	0	2.7 ± 0.2	1.8 ± 0.4	0.3 ± 0.5	0.1 ± 0.2		6.6	13.7 ± 0.2	20.8 ± 1.8	4.5 ± 0.8	7.6 ± 1.1		0.4	0.1 ± 0.0	4.1 ± 0.4	0.0 ± 0.0	6.9 ± 1.7
	Enterococcaceae	0	0.5 ± 0.0	0.6 ± 0.1	2.6 ± 0.2	3.2 ± 0.5		0	0.9 ± 0.1	0.7 ± 0.0	2.2 ± 0.4	1.8 ± 0.5		0	1.8 ± 0.5	1.4 ± 0.5	1.8 ± 0.4	1.5 ± 0.0
	Family XI	0	0 ± 0.0	0.0 ± 0.0	0.0 ± 0.0	3.2 ± 0.8		0	0.0 ± 0.0	0.0 ± 0.0	0.0 ± 0.0	0.4 ± 0.4		0	0.0 ± 0.0	0.1 ± 0.0	0.2 ± 0.2	2.9 ± 1.3
	Clostridiales vadinBB60 group													4.6	0.0 ± 0.0	0.0 ± 0.0	0.0 ± 0.0	0.0 ± 0.0
Proteobacteria		4.3	27.5 ± 2.7	30.0 ± 1.7	49.1 ± 2.6	61.0 ± 2.4		2.9	20.8 ± 0.4	26.9 ± 0.6	40.9 ± 2.8	42.7 ± 1.0		8.2	33.1 ± 2.1	32.5 ± 1.7	61.3 ± 9.3	61.1 ± 9.1
	Enterobacteriaceae	0.2	23.2 ± 2.4	25.6 ± 1.7	48.3 ± 2.4	60.3 ± 2.6		1.1	15.9 ± 0.2	20.6 ± 0.6	36.7 ± 1.7	38.7 ± 2.5		3.8	31.2 ± 1.8	30.6 ± 1.4	61.3 ± 9.3	61.1 ± 9.1
	Alcaligenaceae	1.6	3.5 ± 0.4	3.6 ± 0.2	0.7 ± 0.5	0.6 ± 0.6		1.6	4.8 ± 0.4	6.2 ± 0.1	4.1 ± 1.2	3.9 ± 1.5		0.9	1.8 ± 0.2	1.9 ± 0.3	0.0 ± 0.0	0.0 ± 0.0
	Desulfovibrionaceae	0.6	0.7 ± 0.1	0.8 ± 0.2	0.0 ± 0.0	0.0 ± 0.0		0	0.0 ± 0.0	0.0 ± 0.0	0.0 ± 0.0	0.0 ± 0.0		1.4	0.0 ± 0.0	0.0 ± 0.0	0.0 ± 0.0	0.0 ± 0.0
	Rhodospirillaceae	1.8	0.0 ± 0.0	0.0 ± 0.0	0.0 ± 0.0	0.0 ± 0.0		0	0.0 ± 0.0	0.0 ± 0.0	0.0 ± 0.0	0.0 ± 0.0		2	0.0 ± 0.0	0.0 ± 0.0	0.0 ± 0.0	0.0 ± 0.0
Bacteroidetes		37.2	28.1 ± 2.7	30.6 ± 1.8	39.6 ± 2.7	23.3 ± 1.5		56.6	31.3 ± 0.7	29.7 ± 1.0	36.8 ± 2.8	30.6 ± 2.3		45.4	27.7 ± 2.9	28.2 ± 3.1	20.1 ± 11.3	16.1 ± 12.45
	Bacteroidaceae	24.3	19.8 ± 1.8	21.1 ± 1.6	23.5 ± 5.2	14.5 ± 3.9		23.1	22.7 ± 0.2	23.4 ± 0.6	24.2 ± 3.7	19.3 ± 0.5		22.4	18.9 ± 1.8	19.0 ± 2.4	16.0 ± 7.0	11.9 ± 7.1
	Porphyromonadaceae	3.9	7.6 ± 1.0	8.5 ± 0.6	16.0 ± 2.9	8.8 ± 4.5		0.7	3.3 ± 0.1	4.6 ± 0.0	9.6 ± 0.6	9.6 ± 1.0		12.9	8.4 ± 1.1	8.9 ± 0.7	4.0 ± 4.2	4.1 ± 5.4
	Prevotellaceae	2.7	0.4 ± 0.1	0.3 ± 0.1	0.0 ± 0.0	0.0 ± 0.0		31.7	5.2 ± 0.4	1.4 ± 0.4	2.9 ± 1.0	1.6 ± 1.3		0	0.0 ± 0.0	0.0 ± 0.0	0.0 ± 0.0	0.0 ± 0.0
	Rikenellaceae	6.3	0.3 ± 0.0	0.7 ± 0.2	0.1 ± 0.0	0.1 ± 0.0		0.3	0.0 ± 0.0	0.1 ± 0.0	0.1 ± 0.0	0.1 ± 0.0		10.1	0.3 ± 0.0	0.4 ± 0.0	0.0 ± 0.0	0.1 ± 0.0
Actinobacteria		0.2	6.8 ± 0.8	8.5 ± 0.9	1.3 ± 0.4	1.1 ± 0.4		1.78	3.4 ± 0.4	2.5 ± 0.1	1.5 ± 0.3	1.9 ± 0.2		1.5	0.6 ± 0.1	0.6 ± 0.1	0.2 ± 0.1	0.6 ± 0.7
	Bifidobacteriaceae	0.1	6.0 ± 0.7	7.6 ± 0.7	1.2 ± 0.3	1.0 ± 0.3		1	2.2 ± 0.2	2.2 ±0.1	1.3 ± 0.4	1.3 ± 0.4		1.5	0.6 ± 0.1	0.6 ± 0.1	0.2 ± 0.1	0.1 ± 0.1
	Coriobacteriaceae	0.1	0.8 ± 0.2	0.9 ± 0.2	0.1 ± 0.1	0.1 ± 0.1		0.8	1.2 ± 0.2	0.3 ± 0.0	0.2 ± 0.1	0.2 ± 0.1		0	0.0 ± 0.0	0.0 ± 0.0	0.0 ± 0.0	0.0 ± 0.0
